# Supplementary material for: Dietary Diversity and Healthy Aging: A Prospective Study
Source: Nutrients. 2021 May 24;13(6):1787. doi: 10.3390/nu13061787 (PMC8225052; doi:10.3390/nu13061787)
Supplement: Supplementary file 1 [file nutrients-13-01787-s001.zip]

Archive with 1 entries (1 files):
- nutrients-1230977-supplementary.pdf
